# Supplementary material for: Auto-Induction in Oral Esketamine Treatment for Treatment-Resistant Depression: An Exploratory Study
Source: Pharmaceuticals (Basel). 2025 Apr 25;18(5):627. doi: 10.3390/ph18050627 (PMC12114491; doi:10.3390/ph18050627)
Supplement: Supplementary file 1 [file pharmaceuticals-18-00627-s001.zip]

Archive with 1 entries (1 files):
- pharmaceuticals-3544602-supplementary.pdf
